# Supplementary material for: Lexicon dataset for the Hausa language
Source: Data Brief. 2024 Feb 1;53:110124. doi: 10.1016/j.dib.2024.110124 (PMC10865201; doi:10.1016/j.dib.2024.110124)
Supplement: Supplementary file 1 [file mmc1.xlsx]

## Sheet: Sheet1
	Hausa	English Translation
	a cewar	According to the
	a ciki	in
	a cikin	in
	a cikin lokaci	in time
	a da	and
	a daidaita sahu	a balanced line
	a fadin duniya	around the world
	a fad'in duniya	around the world
	a fakaice	Indirectly
	a farke	awake
	a fili	clearly
	a gabani	before
	a gare	for
	a guje	fast
	a hankali	carefully
	a kai-a kai	a head-on
	a kan	on
	A karo shayi.	At the time tea.
	a karye	a snap
	a kunne	ear
	a lokacin da	When
	a madadi	on behalf of
	a mike	straight
	a mik'e	Straight
	a miƙe	straight
	a nan	here
	a waje	outdoors
	a wartsake	a refreshed
	A yi a gama ta fi tak'ama gobe a komai	The finished more tak'ama next to nothing
	a yi barci	to sleep
	a'a	No
	a'aha	Nay
	ababa	things
	abada	ever
	a-banza	in vain
	abin	what
	abin bautawa	god
	abin da	what
	abin dafawa	cleanest food
	abin mamaki	surprising
	abin mãmãki	wonder
	abin nishadi	what fun
	abin nishad'i	entertainment
	abin nishaɗi	what fun
	abin sha	drink
	abin zargi	blameworthy
	abinci	food
	abincin dare	dinner
	abinda	what
	able	Absenger
	abokan aiki	colleagues
	abokan wasa	partners play
	aboƙara	abokara
	aboki	friend
	abokin tafiya	companion
	Abokin takara	rival
	abokin wasa	friend play
	abokinsa	friend
	abokiya	friend
	abokiyar tafiya	companion
	abokiyar wasa	playing partner
	abu	thing
	abubuwa	items
	abubuwa masu fashewa	explosive
	abubuwan	events
	abuce	Remain
	abun ban mamaki	wonderful
	abun mamaki	incredible
	accent	focus
	accuse	accuser
	adabi	literature
	adadi	figure
	adadin	number
	adalci	just
	Adali	righteous
	adali	just
	Adawa	opposition
	addini	religious
	addu'a	prayer
	addu'o'i	prayers
	adibas	deposits
	adireshi	address
	admission	Husan
	ado	decoration
	afa	Establishing
	Afirka	Africa
	Afirka ta Kudu	South Africa
	Afrika	Africa
	after	after tomorrow
	agaje	Help
	agaji	aid
	agaza	help
	ageing	Aging
	agogo	clock
	agwagwa	duck
	aibi	defect
	aibu	undefiled
	aika	sent
	aikace-aikace	application
	aikata	do
	aikatau	labor
	aikatu	apply
	aikawa	sending
	aike	sent
	aiki	work
	aikin gida	homework
	aikin gona	agriculture
	aikin makaranta	school work
	aiko	sent
	aims	& Tours
	ainihi	real
	ainihin	real
	aiskirim	ice cream
	ajamiya	Ajam
	aje	save
	aji	class
	ajiye	place
	ajo	party
	ajujuwa	classes
	aka	was
	akai akai	frequently
	akai-akai	frequently
	akalla	at least
	aƙalla	at least
	akan	on
	akasi	negative
	akwai	there
	al’ada	custom
	ala kulla halin	Ala lock status
	al'ada	custom
	al'ajabi	wonders
	alal misali	for example
	al'almari	your concern
	alama	feature
	alamar kabari	mark the grave
	al'amari	thing
	alamomi	marks
	alamu	patterns
	al'amura	things
	alawa	Judges
	alawas	allowance
	alayyahu	spinach
	albarka	blessings
	albasa	onions
	albashi	earnings
	albino	Antúnez
	albishir	news
	albishiri	news
	albishirinka	quiet
	albishirinki	GOOD NEWS
	albishirinku	GOOD NEWS
	alerji	allergy
	alewa	candy
	alfahari	proud
	alfanu	benefits
	alfarma	Sacred
	alfarwa	tent
	alfasha	immorality
	alfen	Alfe
	alfijir	dawn
	alfijiri	dawn
	alfowa	Alfon
	algaita	bagpipe
	algaitu	sounded
	algarara	sackcloth
	alhaki	liability
	alhali	while
	alhali kuwa	while
	Alhamdu lil lahi	Fortunately lil Lahi
	Alhamdu lillahi	Thankfully
	Alhamdulillahi	Thank God
	Alhamis	Thursday
	alharini	silk
	alhini	condolences
	aljan	zombie
	aljana	trotting
	aljani	jinn
	Aljanna	Paradise
	aljannai	the devils
	aljannu	devils
	aljanu	demons
	aljihu	pocket
	alkali	judge
	alk'ali	senior magistrate
	alƙali	judge
	alkaluma	figures
	alƙaluma	figures
	alkarya	city
	alƙarya	city
	alƙaryu	townships
	alkawali	Declaration
	alkawarai	promises
	alƙawarai	promises
	alkawari	commitment
	alƙawari	commitment
	alkawarin aure	engagement
	alk'awarin aure	alk'awarin marriage
	alƙawarin aure	engagement
	alƙawarori	alkawarori
	alkiyama	Judgment
	alƙiyama	Judgment
	Alkur'ani	Koran
	Alƙur'ani	Koran
	alla	approximately
	Allah	God
	Allah bamu sa'a	God gives us the chance
	Allah Sarki	God King
	Allah ya bamu sa'a	God gives us the chance
	Allah-wadai	Strongly condemns
	allergy	segments
	allies	Allies Indonesia
	allo	screen
	allura	injection
	almajiri	disciple
	almara	story
	almundahana	corruption
	al'uma	community
	al'umma	community
	al'ummomi	generations
	alwashi	vow
	alwatika	triangle
	amana	trust
	ambace	named
	ambaci	remember
	ambaliya	Overflow
	ambaliyar ruwa	floods
	ambata	mentioned
	ambato	Message
	amfana	benefit
	amfani	use
	amince	secure
	aminci	safety
	amma	but
	amnesia	Gentle
	amo	noise
	amosanin jini	amosanin blood
	amsa	answer
	Amurka	US
	ana	are
	angaza	Dan
	angazo	pursued
	angels	@ANGELS
	anger	Ange
	angulu	gunships
	Annabi	Prophet
	aradu	thunder
	arafiya	Arafa
	arashi	eaters
	argue	Artave
	arha	cheapest
	armashi	enjoyable
	arziki	wealth
	Asabar	Saturday
	asali	Breed
	asara	loss
	ashe	then
	asirce	secret
	asiri	mystery
	aske	shave
	aski	shaved
	asks	van
	asthma	from running
	asuba	morning
	asusu	fund
	asusun	accounts
	atisaye	training
	atom	particles
	attend	attends
	auduga	cotton
	auku	occur
	aukuwa	event
	aure	married
	awaken	Motion
	aware	separate
	axe	Ax
	aya	The
	ayah	sign
	ayoyi	verses
	ayyana	declared
	ayyuka	actions
	azaba	torture
	azabta	punished
	azanci	sensory
	azumce	fast
	azumi	fast
	azurfa	silver
	azurtawa	providers
	azuzuwa	classrooms
	azzakari	penis
	azzaluma	regimes
	azzalumai	transgressors
	azzalumi	tyrant
	ɓ	b
	ba	not
	Ba a fafe gora ran tafiya	Not carved out of the lead on the go
	ba da	and
	ba komai	nothing
	ba mamaki	astound
	ba'asi	account
	babba	great
	babban dutse	Boulder
	babban hargitsi	a crisis
	babban mutum	VIP
	babbar rumbun kwamfuta	major computer hard drive
	babu	no
	babu aibi	no defect
	babu mamaki	no surprise
	bacci	sleep
	bacewa	missing
	ɓacewa	missing
	bachelor	Bachelor or fly
	bacin rai	mourn
	b'acin rai	b'acin life
	ɓacin rai	mourn
	bada	provided
	bada umarni	giving instructions
	badawa	offers
	bafada	nobleman
	bafade	royal officer
	bafadiya	Official
	Bagadaza	Baghdad
	bagas-bagas	bagas bagas
	bahaguwar fahimta	negative perception
	baho	tub
	bai	not
	bai taka karya ya karya ba	did not play false false
	baici	beside
	baicin	instead
	baiko	engagement
	bait	Direction
	baiti	verse
	baiwa	grant
	baje	extensively
	bakan gizo	rainbow
	bakarara	barren
	bakarare	barren
	bakarariya	barren
	bakararre	sterile
	baki	black
	bak'i	black
	baƙi	black
	baki biyu	two black
	bakin ciki	Funk
	bak'in ciki	sorrow
	baƙin ciki	Funk
	bakin haure	Fortress
	Bakomai	empty
	bakon dauro	measles
	bak'on dauro	bak'on measles
	baƙon dauro	measles
	bakon harshe	foreign language
	bak'on harshe	bak'on language
	baƙon harshe	foreign language
	bakuna	bows
	bakwai	seven
	balaguro	expedition
	bala'i	disaster
	balas	credit
	baligi	mature
	bambanta	different
	bambarakwai	peculiar
	bambaro	straw
	bamu	us
	ban	I
	ban mamaki	amazing
	bana	I do not
	bangare	part
	ɓangare	part
	bani	give me
	banƙara	Bankara
	bankare	Bankareta
	banƙare	Bankareta
	baqin ciki	grief
	bar	leave
	bara	last year
	baram-baram	NJC NJC
	baranya	maid
	barasa	alcohol
	barauniya	thief
	ɓarauniya	thief
	barauniyar hanya	diversion
	b'arauniyar hanya	b'arauniyar way
	ɓarauniyar hanya	diversion
	barawo	thief
	ɓarawo	thief
	barci	sleep
	bare	outsiders
	bari	abortion
	ɓari	abortion
	bark	Bapst
	barka	welcome
	Barka da asuba	Good morning
	Barka da asuba!	Good morning!
	Barka da safe	Good morning
	Barka da Sallah	Good Prayers
	barka da sallah	Welcome prayer
	Barka da yamma.	Good evening.
	barkono	pepper
	barkonon tsohuwa	tear
	barkwanci	Comedians
	barna	loss
	ɓarna	loss
	barren	barre
	barua	tricksters
	barzana	Barzan
	basira	skills
	bata	error
	ɓata	error
	batacce	lost
	ɓatacce	lost
	batar	mislead
	ɓatar	mislead
	batar da	lead
	b'atar da	b'atar
	ɓatar da	lead
	batattu	astray
	ɓatattu	astray
	batun tarawa	Sexuality
	bauta	worship
	bauta wa	serve
	bautawa	god
	bawa	slave
	ɓawa	slave
	bawan Allah	servant of God
	bawo	shells
	ɓawo	shells
	baya	background
	bayad da	Devolution
	bayamma	fever
	bayanai	information
	bayani	information
	bayar da	let down
	bayi	slaves
	bayyana	show
	bayyananna	clear
	bayyananne	clear
	bayyanannu	clear
	bayyanene	clear
	baza	spread
	bazawara	widow
	bbchausa verticals	Posted on verticals
	bbchausa verticals/	Posted on verticals /
	bbchausa verticals/001 smart chickens	Posted on verticals / 001 smart chickens
	bbchausa verticals/002 clothing	Posted on verticals / 002 clothing
	bbchausa verticals/003 bilingual benefits	Posted on verticals / 003 bilingual benefits
	bbchausa verticals/004 normal sex life	Posted on verticals / 004 normal sex life
	bbchausa verticals/005 lethologica	Posted on verticals / 005 lethologica
	bbchausa verticals/006 one laptop per child	Posted on verticals / 006 one laptop per Child
	bbchausa verticals/007 yawn	Posted on verticals / 007 yawn
	bbchausa verticals/008 staying awake	Posted on verticals / 008 staying awake
	bbchausa verticals/009 money morals	Posted on verticals / 009 money morals
	bbchausa verticals/010 jobs for introverts	Posted on verticals / 010 jobs for introverts
	bbchausa verticals/012 cashless countries	Posted on verticals / 012 cashless countries
	bbchausa verticals/013 dream home disaster	Posted on verticals / 013 dream home disaster
	bbchausa verticals/014 job interviews	Posted on verticals / 014 job Interviews
	bbchausa verticals/015 busy	Posted on verticals / 015 busy
	bbchausa verticals/016 recruiters on fb	Posted on verticals / 016 recruiters on fb
	bbchausa verticals/017 oversharing	Posted on verticals / 017 oversharing
	bbchausa verticals/018 paranoia success	Posted on verticals / 018 paranoia success
	bbchausa verticals/019 stop lying to yourself	Posted on verticals / 019 Stop lying to yourself
	bbchausa verticals/020 cheating	Posted on verticals / 020 cheating
	bbchausa verticals/021 job advice	Posted on verticals / 021 job advice
	bbchausa verticals/022 mid career break	Posted on verticals / 022 Mid career break
	bbchausa verticals/023 anger outlet	Posted on verticals / 023 Ange Outlet
	bbchausa verticals/024 expat salary	Posted on verticals / 024 expat Chef Salary, TX
	bbchausa verticals/025 nice boss	Posted on verticals / 025 nice boss
	bbchausa verticals/026 chinese status symbol	Posted on verticals / 026 Chinese status police vehicles
	bbchausa verticals/027 asking what people do	Posted on verticals / 027 asking what people do
	bbchausa verticals/028 olympians struggle	Posted on verticals / 028 olympians struggle
	bbchausa verticals/029 switch off on weekends	Posted on verticals / 029 switch off on weekends
	bbchausa verticals/030 chilli peppers	Posted on verticals / 030 chilli peppers
	bbchausa verticals/031 garlic breath	Posted on verticals / 031 Garlic Breath
	bbchausa verticals/032 one food	Posted on verticals / 032 one food
	bbchausa verticals/033 avoiding surveillance	Posted on verticals / 033 avoiding surveillance
	bbchausa verticals/034 clownfish	Posted on verticals / 034 clownfish
	bbchausa verticals/035 living plants	Posted on verticals / 035 living plants
	bbchausa verticals/036 soviet pilot	Posted on verticals / 036 Soviet pilot
	bbchausa verticals/037 electric car etiquette	Posted on verticals / 037 Electric car etiquette
	bbchausa verticals/038 animal with the most babies	Posted on verticals / 038 animal with the largest babies
	bbchausa verticals/039 proverbs reflect who we are	Posted on verticals / 039 proverbs reflect WHO WE are
	bbchausa verticals/040 Egypt beauty	Posted on verticals / 040 Egypt beauty
	bbchausa verticals/041 robot sex	Posted on verticals / 041 robot sex
	bbchausa verticals/042 positive thinking make you lazy	Posted on verticals / 042 positive thinking make you Lazy
	bbchausa verticals/043 becoming the boss
	bbchausa verticals/044 scar tissue vs normal skin
	bbchausa verticals/045 bestseller secret
	bbchausa verticals/046 smart interrupting
	bbchausa verticals/047 the village that survived a war
	bbchausa verticals/048 expensive drink
	bbchausa verticals/049 Coca-Cola
	bbchausa verticals/050 baldness
	bbchausa verticals/051 ways to encourage generosity
	bbchausa verticals/052 pilotless airliner
	bbchausa verticals/053 protect the mind from bias
	bbchausa verticals/054 helicopter airliners
	bbchausa verticals/055 six ways animals use fake eyes
	bbchausa verticals/056 why paper cuts hurt so much
	bbchausa verticals/057 celebrate shyness
	bbchausa verticals/058 if all animals were smart
	bbchausa verticals/059 sea nomads see like dolphins
	bbchausa verticals/060 animals suicide
	bbchausa verticals/061 facebook rise
	bbchausa verticals/062 pyramid in mountain
	bbchausa verticals/063 living in darkness
	bbchausa verticals/064 talking to yourself
	bbchausa verticals/065 wash your hands
	bbchausa verticals/066 scratch an itch
	bbchausa verticals/067 learn 30 languages
	bbchausa verticals/068 quietest place
	bbchausa verticals/bilingual benefits
	bbchausa verticals/chickens
	bbchausa verticals/clothing
	bbchausa verticals/Garlic Breath
	bbchausa verticals/shyness
	bbchausa verticals/smart chickens
	bbchausa verticals/staying awake
	bbchausa verticals/yawn
	be able to	be Absenger
	because	CONTRE
	believe	Chipmunk
	believer	Chipmunk
	bi	follow
	bi ra'ayin	followed idea
	bi-bango	Follow-wall
	bibiya	tracking
	bidi'a	innovation
	bidiyo	video
	bijire	away
	bijirewa	aside
	bijiro	incidences
	biki	holiday
	biliyan	billion
	bin bashi	owing
	bin umarni	follow instructions
	bincika	search
	bincike	search
	bind	terms
	bindiga	rifle
	birai	monkeys
	birane	cities
	biranen	cities
	biredi	sauces
	birge	admired
	birgima	rolling
	biri	monkey
	biris da	ignore
	birki	brake
	birni	city
	biro	pen
	Birtaniya	UK
	bisa	over
	bisa kan	on
	bishara	good news
	bishiya	tree
	bismillah	Bon appetit
	bite	biter
	biya	pay
	biyar	five
	biyu	two
	biyun	both
	body	Health
	boka	soothsayer
	bola	uplift
	bone	woe
	bones	Bone
	bore	riot
	boyewa	conceal
	b'oyewa	Hide
	ɓoyewa	conceal
	boyi	boy
	breasts	breast
	bubbuga	flowing
	ɓuɓɓuga	flowing
	bubbugo	Spring
	ɓuɓɓugo	Spring
	buda rumbu	opening store
	buɗa rumbu	opening store
	bude	open
	buɗe	open
	bude-baki	open-mouth
	budu	straw
	budurci	virginity
	buga	published
	bugawa	beating
	bugu da kari	In addition
	bugu da k'ari	Moreover
	bugu da ƙari	In addition
	bugun littafi	speed log
	buhu	sack
	buhuna	bags
	bukaci	urged
	buƙaci	urged
	bukata	need
	buƙata	need
	bukatar	need
	bukatoci	uses
	buƙatoci	uses
	bukatu	requirements
	buƙatu	requirements
	bukukuwa	balls
	buluƙuƙu	bulukuku
	bulumbuƙwi	bulumbukwi
	bulum-bulum	bulum bulum
	bulunƙuya	bulunkuya
	bulunƙwiya	bulunkwiya
	bulus	Paul
	bumbu	Bumba
	bumi	free download
	buna	feliz
	bunda	issues
	bundu	Bund
	bunduƙuli	bundukuli
	bundum-bundum	bundum bundum
	bungu-bungu	Bunga-Bunga
	bungula	Bungulan
	bunƙasa	development
	bunƙashi	bunkashi
	bunƙaso	bunkaso
	bunƙasu	development
	bunku	Rey
	bunƙu	Rey
	bunkuɗa	bunkuda
	bunkuɗi	bunkudi
	bunkuɗo	bunkudo
	bunƙumeme	bunkumeme
	bunƙumi	bunkumi
	bunƙusa	bunkusa
	bunƙuso	bunkuso
	bunƙusu	bunkusu
	bunsuru	goat
	buntsur-buntsur	buntsur buntsur
	buntusu	Pontius
	bunu	a wheel
	bura kai	Bura
	bura kogo	Buran cave
	bura-bura	Ke-Ke
	burace-burace	goals
	buraɗa	burada
	bura-kai	Bura
	bura-kogo	Buran-hole
	burbuɗi	debris
	burburta	Burbur
	burɗa-burɗa	burda burda
	burɗeɗe	burdede
	burɗeɗiya	burdediya
	burduduwa	young locusts
	burduƙu	burduku
	burɗuma-burɗuma	burduma burduma
	burɗumeme	burdumeme
	burɗumemiya	burdumemiya
	burɗumi	burdumi
	bure	free download
	bureɗe	burede
	burga	threat
	burgami	bag
	burge	impressed
	burgi	Burgin
	burgu	Burg
	burhana	Burhan
	buri	addiction
	burji	gravel
	burji-burji	gravel-gravel
	burki	measured
	burƙume	burkume
	burmi	bet
	burmuƙa	burmuka
	buro	Büro
	burodi	bread
	buroshi	brush
	bursu	Bursa
	bursuna	delegation
	burta	antoE
	burtali	cattle grazing patterns
	Burtaniya	Pounds
	burtsatse	boreholes
	burtu	lapwing
	burtuntuna	blight
	buruɗe	burude
	buruɗi	burudi
	buruji	galaxies
	buruƙu	Buruku
	buruƙuƙu	burukuku
	ɓurum	burum
	burum-burum	burum burum
	burunta	Buru
	bururu	virgin
	burushi	brush
	burutsu	fantasy
	burzu	Burz
	ɓus	bus
	busa	blow
	busa-goggo	blow-on Aunt
	busaƙi	busaki
	busassa	withered
	busasshe	dry
	busasshiya	dry
	busassu	withered
	bushaƙa	bushaka
	bushaƙai	bushakai
	bushaƙi	bushaki
	bushaƙiya	bushakiya
	bushara	good news
	bushe	dry
	bushiya	hedgehog
	busiƙai	busikai
	busiƙeƙe	busikeke
	busiƙeƙiya	busikekiya
	busiƙi	busiki
	buskuɗa	buskuda
	busur-busur	Busu Busu
	but	Tough
	butaci	buta
	buta-wuta	buta-fire
	butsa-butsa	Butsa Butsa
	butu-butu	butu butu
	butulci	naive
	bututu	pipe
	butuwa	Butu
	buwa	good things
	buwaya	geek
	buwaye	overpowered
	buwayi	Buwayi populated place
	buya	hide
	buya buya	hide hide
	buya-buya	hide-hide
	buza	Buzan
	buzaye	Tuareg
	Buzu	Buzun
	buzu-buzu	Buzun Buzun
	buzuzu	buzzards
	caba	decorated
	caɓa	decorated
	caɓaɓa	cababa
	caɓa-caɓa	adorned adorned
	caɓal	cabal
	caɓalɓale	cabalbale
	caɓalɓali	cabalbali
	caɓalɓalo	cabalbalo
	caɓalo	cabalo
	caɓe	cabe
	cabi	mud
	caɓi	mud
	caɓiya	cabiya
	caɓo	Cabo
	caɓu	cabu
	caɓula-gemu	cabula-beard
	caɓula-kashi	cabula percent
	caɓule	cabule
	caca	gaming
	cacaɓa	cacaba
	Cadi	Chad
	caf	Football
	cafa	Cafe
	caf-caf	Caf Caf
	cafɗi	cafdi
	cafés	Shopping
	caffa	homage
	cafi	Cafina
	caja	chargers
	caji	search
	cak	checks
	caka	struck
	cakaɗi	cakadi
	cakaɗiɗi	cakadidi
	cakau	struck
	caki	Strike
	cakina	Cakir
	cakulkuli	tickle
	camfi	superstition
	can	there
	cancanci	worthy
	canfi	superstitions
	canja	change
	canja sheka	defected
	canja shek'a	change shek'a
	canja sheƙa	defected
	canji	change
	canke	random
	canza	change
	canza sheka	defected
	canza shek'a	change shek'a
	canza sheƙa	defected
	casa'in	ninety
	ce	said
	cewa	that
	chacha	gambling
	chalk	Chalku
	chimpanzee	chimpanzees
	ci	eat
	ci gaba	carry on
	ci mutuncin	integrity
	ci naka in ci nawa	your mine
	cicciɓa	cicciba
	cicciɓi	ciccibi
	cicciɓo	ciccibo
	cicciɓu	ciccibu
	cicciɓuwa	ciccibuwa
	cigaba	carry on
	cika	fill
	cika bakin guzuma	mouth guzuma
	cika shekara	full year
	cikakke	full
	cikasa	complete
	ciki	Interiors
	cikin	the
	cikinsu	them
	cin gyara	eating repair
	cin hanci	bribery
	cinci	guessed
	ciniki	customers
	cinka	card
	ciwo	disease
	ciwon daji	cancer
	ciwon hawan jini	having high blood pressure
	ciwon marisuwa	influenza
	ciyad da	feed
	ciyar da	feed
	ciyarwa	spends
	ciyawa	grass
	Coin	BUSINESS INN
	coloured	Colored
	come	Too late
	comes	COMESA
	common	Commonwealth
	compromise	compromiser
	creating	Create
	cucumber	cucumbers
	cuku-cuku	cheese-cheese
	cutar kanjamau	AIDS
	cutar k'anjamau	HIV k'anjamau
	cutar ƙanjamau	AIDS
	cutar shan inna	Polio
	cutar sida	AIDS
	cutuka	sexually
	Cututtuka	diseases
	da	and
	d'a	Southeast
	ɗa	and
	da cewa	that
	da dama	many
	da gangan	deliberately
	da hankali	focus
	da kansu	themselves
	da kyar	barely
	da k'yar	k'yar
	da ƙyar	barely
	da kyau	nice shot
	da niyya	targeted
	da sauran rina a kaba	the rest of the story
	da sauransu	etc.
	da sauri	quickly
	da ya wuce	ago
	da yawa	many
	dab da	quarter
	dabaibayi	spell
	dabam	separately
	dabam-dabam	different
	dabam-daban	different
	daban	different
	daɓanniya	dabanniya
	dabara	plan
	daɓarɓar	dabarbar
	daɓarɓas	dabarbas
	daɓarɓasa	dabarbasa
	daɓarɓashi	dabarbashi
	dabar-dabar	different
	daɓaro	Dabaro
	dabas	tight
	daɓas	tight
	dabba	beast
	dabbar gida	Pet
	dabbare-dabbare	speckled
	dabbobi	animals
	daɓe	flooring
	dabgi	theft
	dabi	Expo
	dabinai	palm
	dabino	palms
	ɗabi'u	values
	dabo	magic
	daɓosa	dabosa
	dab'u	print
	daɓu	Dabu
	dabu gajera	Dabu short
	dabu-gajera	Dabu-short
	daɓu-gajera	Dabu-short
	dabul-dabul	dabul dabul
	dabur	Dabu
	dabur dabur	Dabu Dabu
	dabura	The First
	daɓura	The First
	dabur-dabur	Dabu-Dabu
	daɓuri	Daburi
	daburta	Dabu
	dabuwa	Dabu
	dace	appropriate
	dad	Vines
	dada	increase
	daɗa	increase
	daɗa gishiri	add salt
	dadadde	an ancient
	daɗaɗɗe	an ancient
	daɗai	Ah
	dadara	maintained
	dadare	at night
	daɗawa	In addition
	daɗa-zangu	add protests
	daddaɗa	Daddada
	daddale	signed
	daddara	ordained
	daddare	night
	daɗe	long
	dadewa	increase
	dad'ewa	Sir
	daɗewa	increase
	dadi	comfortable
	daɗi	comfortable
	dadiya	haye ve mere dadiya
	daɗiya	haye ve mere dadiya
	daf	close
	dafa	cook
	dafa duka	cook all
	dafa ni	I cook
	dafa-duka	cook-all
	dafaffe	poached
	dafau	cooking
	dafe	fortune
	d'afe	Southeast afe
	ɗafe	fortune
	daffo	dEPOT
	dafi	poison
	dafifi	converged
	daftari	invoice
	dafu	cooked
	dafuwa	culinary
	daga	from
	dagabi-dagabi	Dagabi Dagabi
	dagaci	Village Head
	dage	postponed
	dagi	Crest
	dago-dago	Dago Dago
	dagula	hamper
	dagulau	Dagulwa
	dahala	Dahal
	dai	However
	daidai	exactly
	dai-dai	specified
	ɗai-ɗai	specified
	daidaita	match
	da'ira	Cycle
	da-iya	and
	daje	clothed
	daji	bush
	dakan-b'aro	Top-b'aro
	dakan-ɓaro	Top-left
	dakarai	horsemen
	dakaru	army
	dakata	stay
	dakatad da	Suspended
	ɗaki	apartment
	daƙiƙa	second
	dakin gwaji	laboratory
	d'akin gwaji	Southeast room display
	ɗakin gwaji	laboratory
	dako	carriers
	dako-dako	carriers-carriers
	dako-kisa	ambush-murder
	dakun-dakun	rooms rooms
	dakunku	rooms
	ɗaliba	student
	dalibai	students
	d'alibai	Southeast students
	ɗalibai	students
	daliban	students
	dalibarta	students
	dalibi	student
	ɗalibi	student
	dalibin	student
	dalilai	reasons
	dalili	cause
	Dalilin	reason
	dama	right
	damfara	compress
	damfare	dupe
	damfari	Defrauded
	damfaru	compress
	damfaruwa	Mu'uminin
	damina	summer
	damisa	Jaguar
	damo	chameleon
	damu	worry
	Damuna	summer
	damuwa	concern
	dan Adam	man
	dan adam	human
	d'an Adam	d'Adam
	d'an adam	d'human
	ɗan Adam	man
	ɗan adam	human
	dan damfara	rogue
	d'an damfara	Southeast compress
	ɗan damfara	rogue
	dan gaban goshi	favorite
	d'an gaban goshi	Southeast darling
	ɗan gaban goshi	favorite
	dan gata	privileges
	d'an gata	Southeast privileges
	ɗan gata	privileges
	dan itace	fruit
	d'an itace	d'tree
	ɗan itace	fruit
	dan karami	young
	dan k'arami	a little item
	d'an k'arami	Southeast little item
	ɗan ƙarami	young
	dan kwangila	contractor
	d'an kwangila	d'contract
	ɗan kwangila	contractor
	dan kwikwiyo	a puppy
	d'an kwikwiyo	Southeast puppy
	ɗan kwikwiyo	a puppy
	dan mazarin-iya	dragonfly
	d'an mazarin-iya	Southeast dragonfly
	ɗan mazarin-iya	dragonfly
	dan rahoto	Informer
	d'an rahoto	d'report
	ɗan rahoto	Informer
	dandamali	platform
	dandana	taste
	d'and'ana	Southeast and'ana
	ɗanɗana	taste
	dandani	Taste
	ɗanɗani	Taste
	dandano	flavor
	d'and'ano	Southeast and'ano
	ɗanɗano	flavor
	dangane da	connection
	danganta da	Depending on
	dangantaka	relationships
	dangara	Amarasinghe
	dangi	relatives
	dankali	potatoes
	dankare	press
	danƙare	press
	danko	viscosity
	danƙo	viscosity
	danna	press
	dannawa	click
	danshi	moisture
	danye	fresh
	d'anye	Southeast multiplied
	ɗanye	fresh
	daraja	value
	darasi	lesson
	dare	night
	dari	av
	d'ari	Southeast borrowed
	ɗari	av
	dariya	lol
	darken	Darker
	darma	lead
	darussa	courses
	dashe	implants
	daskararriya	solids
	daskare	freeze
	daughter	baby
	dauka	take
	d'auka	consider
	ɗauka	take
	daukaka	High
	ɗaukaka	High
	daura	arrest
	daura da	compared to
	daure	bound
	d'aure	Southeast marriage
	ɗaure	bound
	daurin talala	house arrest
	d'aurin talala	Southeast sentences captivity
	ɗaurin talala	house arrest
	dauwama	immortality
	dawara	complacent
	ɗawisu	peacocks
	dawo	return
	dawwama	Infinity
	daya	one
	d'aya	d'point
	Ɗaya	one
	ɗayansu	one
	daybreak	Water
	dazu	now
	d'azu	d'earlier, explains
	ɗazu	now
	ɗebewa	minus
	debi	recruit
	ɗebi	recruit
	deceive	deceiver
	ɗĩba	at hand
	dibga	smote
	d'ibga	Southeast ibga
	ɗibga	smote
	dictionaries	Robotics
	d'igirgira	Southeast igirgira
	ɗigirgira	digirgira
	d'igirgire	Southeast igirgire
	ɗigirgire	digirgire
	digo	drop
	d'igo	Southeast lesbians
	ɗigo	drop
	dimbi	Mass
	d'imbi	sundry
	ɗimbi	Mass
	dimbin	many
	d'imbin	sundry
	ɗimbin	many
	dimuwa	wander
	d'imuwa	Southeast blindly
	ɗimuwa	wander
	dina	dinner
	disperse	disperser
	distribute	distributer
	diya	children
	ɗiya	children
	diyya	compensation
	Djinn	RED ROVER
	dodo	monster
	dodon kunne	SIM ear
	dog	tokyo
	dogara	trust
	dogaro	dependence
	dogo	rail
	dogon	long
	doka	bill
	dokar	law
	dokar hana fita	curfew
	dokar tabaci	emergency
	dokar takwana	Act rig
	doki	horse
	dole	must
	domin	for
	dõmin	that
	don	to
	don't	do not
	dorawa	tasked
	d'orawa	Southeast Building
	ɗorawa	tasked
	doro	imposes
	dorowa	others blame
	d'orowa	Southeast orowa
	ɗorowa	others blame
	doum	Douma
	doum palm	Douma Palma
	doyi	stink
	duba	view
	dubo	Check
	dubura	asshole
	ɗugo	should see
	duhu	dark
	duk da	and
	duk da haka	however
	duk inda	wherever
	duk wanda yayi zagi a kasuwa yasan da wanda yake yi	whoever abuse in the market knows that he
	duka	all
	dukiya	property
	dumi	warm
	d'umi	Southeast heating
	ɗumi	warm
	duniya	world
	duniyoyi	planets
	dupe	duper
	during	Comedy
	dusar kankara	snow
	dusar k'ank'ara	snow k'ank'ara
	dusar ƙanƙara	snow
	dusk	Boats
	dutse	stone
	dutsuna	turn into rocks
	d'uwainiya	Southeast uwainiya
	ɗuwainiya	duwainiya
	duwaiwai	backs
	d'uwaiwai	Southeast uwaiwai
	ɗuwaiwai	backs
	d'uwanya	Southeast uwanya
	ɗuwanya	duwanya
	duwatsu	mountains
	duwawu	ass
	d'uwawu	Southeast uwawu
	ɗuwawu	ass
	eaten	eATER
	eka	hectares
	embassy	representations
	envier	what we want
	equator	equatorial
	Fabrairu	February
	Faburairu	Going by the timetable
	facaka	flaunting
	face	but
	face extension	except Extension
	faci	patches
	fada	fight
	fad'a	last week
	faɗa	fight
	fadada	expansion
	faɗaɗa	expansion
	faɗakad da	educated
	fadakar da	alert
	fad'akar da	fad'akar
	faɗakar da	alert
	fadama	swamp
	fadan	bout
	fad'an	In this connection,
	faɗan	bout
	fadanci	loyalty
	fadawa	told
	fad'awa	In this connection,
	faɗawa	told
	fade	ravished
	faɗe	ravished
	fadi	extension
	faɗi	extension
	faɗo	fall
	faɗuwa	falls
	fafutika	activists
	fage	arena
	fagen daga	field
	fahariya	pride
	fahimta	understanding
	fa'ida	benefit
	faifai	disk
	fail	rink
	fa'ili	Fā'ilīna
	faka	hide
	fakakke	dry
	faƙaƙƙe	dry
	fako	desert
	faƙo	desert
	faku	absent
	falala	grace
	falke	awake
	famfo	pump
	fanni	Specialty
	far	therapy
	fara	start
	fara'a	charm
	Faransanci	French
	farar hula	civilian
	farauta	hunting
	fare	bet
	farfadiya	seizures
	farfaɗiya	seizures
	farfajiya	court
	farfesa	professor
	farga	Wake
	fari	white
	farin ciki	happiness
	farin jini	white blood
	farin-ciki	rejoice
	farin-jini	white-blood
	farkakku	awake
	farkar da	awaken the
	farke	awake
	farko	first
	faru	events
	fasaha	technology
	fasali	features
	fasalin shekara	feature year
	fasiƙai	immoral
	fasinja	passenger
	faskare	traditional wood
	fassara	translation
	fassarar	translation
	fassarori	translations
	fasten	Faster
	fat	snow
	fata	leather
	fatal	Creative
	fatala	Fatal
	fatali	rejected
	fatalwa	haunted
	fatara	poverty
	fatari	shame on his
	fatauci	commerce
	fatawa	Expound
	fatsi	Bright
	fauce	sweep
	faya	Digital
	fayafai	discs
	fayil	file
	fear	Red Shield
	fear mongering	Red Shield mongering
	feda	pedal
	fede	liberating
	feɗe	liberating
	fegi	peg
	feleƙe	feleke
	fell	Leaves
	feluwa	shovel
	fensho	pension
	fensir	pencil
	fenta	painter
	fesa	spray
	feshi	spray
	feto	Fetus
	fi	more
	fid da zuciya	despair
	fidda gwani	primary
	fifiko	priority
	fi'ili	verbal
	filaye	grounds
	fili	apparently
	filin jirgin sama	airport
	filin jirgin-sama	airport-up
	fince	Finnish
	finger print	digit print
	finjali	cup
	fira	Prime
	Fir'auna	Pharaoh
	firici	printer
	firu-firu	firu firu
	fita	out
	fitar da	out
	fitila	lamp
	fitina	trial
	fitna	Video and Lyrics
	fito	out
	fito-na-fito	out-of-issue
	fitowa	out
	fitsari	urine
	fiyayye	Best
	fiye	more
	fiye da	more
	flavour	flavor
	flour	@FLOUR
	fume	Fumen
	furani	flowers
	furci	expression
	fure	flowers
	furfure	exchange
	fursunoni	cons
	furta	states
	furtawa	stating
	furuci	statement
	fushi	angry
	fuska	face
	fuskance	mirrored
	fuskanci	experience
	fuskanta	advance
	fuskanto	forward
	fuskarta	face
	fuskoki	faces
	fyada	Thrusting
	fyaɗa	Thrusting
	fyaɗɗa	fyadda
	fyade	rape
	fyaɗe	rape
	fyarfyaɗiya	fyarfyadiya
	fyau	rapture
	Ga	to
	gaba	next
	gaɓa	next
	gaba daya	completely
	gaba d'aya	the next one Southeast
	gaba ɗaya	completely
	gaba dayansa	entirety
	gaba d'ayansa	next d'truthfully
	gaba ɗayansa	entirety
	gaba ki daya	general
	gaba ki d'aya	next you d'point
	gaba ki ɗaya	general
	gababuwa	joints
	gaɓaɓuwa	joints
	gabace	previous
	gabaci	east
	gabadaya	general
	gabaɗaya	general
	gabagadi	boldly
	gaba-gadi	confidence
	gabagaɗi	boldly
	gabaki daya	entirely
	gabaki d'aya	permanently d'point
	gabaki ɗaya	entirely
	gabakiɗaya	gabakidaya
	gabani	before
	gabãni	before
	gabãninku	before
	gabanni	lead
	gabari	Moldes
	gabaruwa	activate
	gabas	east
	gabashi	Eastern
	gabata	ago
	gabatar da	presents
	gabatarwa	Introductions
	gabbai	organs
	gaɓɓai	organs
	gabbuna	Gabba
	gaɓɓuna	Gabba
	gabobi	organs
	gaɓoɓi	organs
	gabobin jiki	body
	gab'ob'in jiki	gab'ob'in body
	gaɓoɓin jiki	body
	gabobin jikin	body organs
	gabuba	Gabub Plastic
	gaɓuɓa	Gabub Plastic
	gado	bed
	gafala	heedless
	gafarcewa	Excuse
	gafiya	the great lizard after
	gagara	withstand
	gagari gwari	beyond fungus
	gaggauta	hasten
	gaggawa	emergency
	gai da	salute
	gaibi	unseen
	gaibu	predictive
	gaida	cheer
	gaida yaya	cheer How
	gaishe-gaishe	salute greeted
	gaisuwa	greetings
	gajartacciyar kalma	gajartacciyar word
	gaji	tired
	gajimare	cloud
	gajiya	fatigue
	galan	gallon
	galihu	underprivileged
	galmi-galmi	Galmi Galmi
	gama didi	for Didi
	gama d'id'i	for Southeast id'i
	gama ɗiɗi	for Didi
	gamaɗe	gamade
	gamaɗiɗi	gamadidi
	gamawa	Completion
	gamayya	cooperation
	game	about
	game da	with respect to
	gamon katar	Qatar Hameln
	gamsuwa	satisfaction
	gamu da	meet
	ganewar	complexity
	gangarowa	down
	gani	see
	ganiya	peak
	gano	identified
	ganuwa	Wall
	garabasa	promotional
	garaɓasa	promotional
	garari	weak
	garba	baby
	garɓa	baby
	gardama	controversy
	gardawa	charmer
	garɗi	Gardi
	gare	for
	gargada	chaotically
	gargaɗa	chaotically
	gargadi	warning
	gargaɗi	warning
	gari	city
	garin k'ank'ara	town k'ank'ara
	garƙami	garkami
	garkuwar jiki	immune
	garma	plow
	garma-garma	Plow-Plow
	garment	White
	garuka	walls
	garuruwa	cities
	gasa	Grill
	gashi	hair
	gashina	hair
	gaskiya	truth
	gata	privileges
	gate	Park
	gauraka	Gaurak
	gaurakiya	Gaurak
	gauraya	mixed
	gave	Gaven
	gawa	corpse
	gawo	Gawo populated
	gawurta	major
	gaya	tell
	gayawa	told
	gentle	gentler
	gero	millet
	gewaya	went about
	gewaye	Around
	gewayu	go around
	geza	mane
	gezau	fringe
	gezuwa	gēzu
	gibi	deficit
	giɓi	deficit
	gibta	gibt
	gicce	axis
	giciyad da	giciyad
	giciyar da	giciyar
	giciye	cross
	gida	home
	gidaje	housing
	gidajen	houses
	gidan kaso	prison
	gidan kurkuku	prison
	gidan reno	home nursing
	gidan zama	residence
	gidauniya	fund
	giɗiɗi	gididi
	gidi-gidi	The abode of-abode
	giɗigiɗi	gidigidi
	giɗimi	gidimi
	giɗiniya	gidiniya
	giɗis	gidis
	giga	hesitation
	gigar	Giga
	giggiwa	built
	gigice	shocked
	gigin barci	dementia sleep
	giginya	palm
	giginyu	palm
	gigita	confound
	giji	lords
	giji-giji	lords lords
	gijirta	lords
	gijiware	TOUGH
	gilɓoshi	gilboshi
	gilla	sever
	gilla-gilla	brutally murdered
	gillau	Gill
	gille	Gillie
	gilo	roaming
	Gimbiya	princess
	gimsa	really not be interested
	gimsa-gimsa	really not be interested really not be interested
	gina	building
	gincira	reclining
	gincire	reclining
	gini	building
	giragizai	clouds
	girgije	clouds
	girma	great
	girma-girma	sizes
	girmama	honor
	girman kai	Vanity
	girme	younger than
	gishiri	salt
	gitta	exposed
	gittawa	exposed
	giwa	elephant
	giya	beer
	gizagizai	clouds
	gizo-gizo	spider
	gobe	tomorrow
	goce	Saul drove
	gode	Thank you
	godiya	thanks
	goga	brush
	gogaggiya	experts
	gogaggu	experts
	goge	polished
	goguwa	Experience
	goma	ten
	goma sha biyu	twelve
	goma sha ɗaya	eleven
	goma sha uku	thirteen
	gona	farm
	gonaki	farms
	gonarka	garden
	goriba	trees
	gorilla	Gorillas
	goro	nut
	goyi baya	support
	goyo	cloths
	goyon baya	support
	grey	gray
	grey matter	gray matter
	grub	Percussion
	guba	poison
	guda	one
	gudana	flow
	gudanar da	management
	gudu	flight
	guguwa	hurricane
	gujewa	Flee
	gujiya	cowpeas
	gumi	sweat
	gumki	icon
	gunaguni	complaints
	gunda	clusters
	gunduma	Councils
	gungu	pack
	gunki	dummy
	guntattaki	pieces
	guntaye	blocks
	guntu	bar
	guntuwa	the shortest
	gura kogo	wale cave
	guraba	key offices
	gurabba	moderation
	guraben karatu	reader slots
	gurabu	key offices
	gurabuna	key offices
	gura-kogo	wale-hole
	gurɓace	corrupted
	gurbacewa	contamination
	gurbata	contaminated
	gurbatacciya	inappropriate
	gurɓato	gurbato
	gurbi	Nest
	gurfanad da	gurfanad
	gurgunta	deficient
	gurgura	Scroll
	gurguwar fahimta	misunderstood
	gurjiya	Gurju
	guzuri	provisions
	gwabza	Battles
	gwaggon biri	gorilla
	gwaje-gwaje	tests
	gwaji	display
	gwamnati	government
	gwani	expert
	gwanin sha’awa	outstanding interest
	gwaninta	experience
	gwanjo	auction
	gwaraza	side
	gwarzaye	pioneers
	gwarzo	hero
	gyada	Walnut
	gyaɗa	Walnut
	gyambo	ulcer
	gyanɗama	gyandama
	gyangyadi	slumber
	gyangyaɗi	slumber
	gyara	correction
	gyara kayanka baya zama sauke mu raba	repair later be downloaded to share
	habits	youth
	hada	add
	haɗa	add
	hadari	crash
	had'ari	risk
	haɗari	crash
	hadda	including
	haddasa	cause
	haddasau	cause
	haddi	excess
	Hadisan Imam Husain (sayings)	Imam Hussein hadith (sayings)
	hadisi	hadith
	haduwa	rally
	haɗuwa	rally
	hafsa	officer
	hagu	the left
	haifar da	create
	haifi	birth
	haihu	birth
	haihuwa	birth
	haka	so
	hakarkari	rib
	haƙarƙari	rib
	haki	grass
	hakika	actually
	haƙiƙa	actually
	hakki	right
	haƙƙi	right
	hakkin da ka raina shi zai tsone maka ido	the right to despise him tsone your eyes
	hakora	teeth
	haƙora	teeth
	hakori	tooth
	haƙori	tooth
	hakura	Agitation
	haƙura	Agitation
	hakura wa	Agitation
	hakuri	patient
	haƙuri	patient
	hakurtar da	restrain
	hak'urtar da	hak'urtar
	haƙurtar da	restrain
	halacci	unlawful
	halaka	destroyed
	halarci	attend
	halarta	witness
	halarto	present
	hali	behavior
	halicci	created
	halin rudu	current fantasies
	halin rud'u	current rud'u
	halin ruɗu	current fantasies
	halitta	created
	halittu	worlds
	hamata	armpit
	hamma	yawn
	hamsin	fifty
	hana salla	prevent mass
	hana-salla	prevent mass
	hang	cheerleader
	hangen nesa	vision
	hango	premonition
	hankaka	crow
	hankali	caution
	hankalin mutum	mentality
	hankula	understanding
	hannaye	hands
	hannu	signed
	hannu banza	empty
	Hannu d'aya ba ya d'aukar d'aki	Mobile d'point d'upon d'does
	hannu daya baya daukan jinka	hand back one takes hearing
	hannu wofi	empty
	hannunka mai sanda	hand stick
	hantsi	daylight
	hanya	way
	hanya madaidaiciya	Straight path
	hanyar kafa	by foot
	hanyar k'afa	through soccer
	hanyar ƙafa	by foot
	hanyar samun wasiku	way to get mail
	hanyar samun wasik'u	way to get wasik'u
	hanyar samun wasiƙu	way to get mail
	hanyoyi	ways
	hanzari	rapidly
	hanzuga	incite
	har	up
	har abada	ever
	har yanzu	still
	harara garke	harara server
	harare-harare	Harare Harare
	harari	elicits
	harba ruga	shoot run
	harshe	language
	harshen asali	original language
	harsuna	languages
	hasa	kindled
	hasada	envies
	hasashe	speculation
	hasashen	forecast
	haska	sensor
	haske	light
	haso	included
	hassada	envy
	hath	hat
	hatsari	accident
	hatsi	grain
	hatta	even
	hau-hau	ride-ride
	hauka	crazy
	haven't	have not
	hawa	riding
	hawa makahon doki	blind man riding horse
	hawan jini	high blood pressure
	hawaye	tears
	hayaki	smoke
	hayaƙi	smoke
	hayya	farmer neighborhood
	hayyata	Hayyan
	haza	yours
	hazaka	gifted
	hazaƙa	gifted
	hazikanci	understanding
	haziƙanci	understanding
	hazo	fog
	hear	Love
	hearing	Nutrition
	hikaya	fairy tale
	hikima	wisdom
	hikimah	Wise
	hila	crafty man
	hilafa	the discrepancy
	hira	interview
	hirar	interview
	His	@HIS
	His Excellency	@HIS Excellency
	hobbasa	effort
	hoɓɓasa	effort
	holewa	enjoy
	honourable	Honorable
	horar da	training
	horo	training
	hoto	picture
	hotuna	pictures
	huda	drill
	hudu	four
	huɗu	four
	huhu	lung
	hujja	evidence
	hujjoji	evidence
	hukunci	judge
	hukunta	judge
	hukuntawa	judge
	hula	cap
	humans	accessories
	hunturu	winter
	hura	blow
	hura kogo	blow hole
	hura-kogo	blow-hole
	huro	wind
	hushi	wrath
	huska	frowned
	husuma	rivalry
	huta	rest
	hutawa	rest
	hutu	holiday
	ibada	worship
	Ibadah	Shrine
	ibilicci	spiteful
	Ibilis	the devil
	icce	soup
	idan	if
	idanu	eyes
	idanuwa	eyes
	idar da	complete
	idda	period
	idi	feast
	ido	eye
	ido biyu	two eye
	ido da ido	eye
	idon kafa	ankle
	idon k'afa	the eyes of all time
	idon ƙafa	ankle
	idon sau	ankle
	igiya	current
	igiyar ruwa	current
	igiyoyi	ropes
	igwa	cannon
	ihu	shout
	ikaya	appointment
	ikirari	claims
	iko	power
	ikon Allah	power of God
	ila	also
	ilhami	instinct
	ilimantar da	educates
	ilimi	education
	ilimin halayyar dan Adam	Sociology of man
	illa	effects
	ilmantar da	educate
	imani	believe
	ĩmãni	believe
	imma	either
	in dai	in
	ina	I
	ina kwana	good day
	inabai	grapevines
	inabi	wine
	inabobi	grapes
	inci	inches
	inda	where
	inganta	improve
	ingantacce	authentic
	Ingilishi	English
	ingiza	forward
	Inglishi	English
	inji	machines
	injin daga kaya	Crane
	injin d'aga kaya	machine d'Finding stuff
	injin ɗaga kaya	Crane
	injin daga kayan gine-gine	Crane buildings
	injin d'aga kayan gine-gine	machine d'amplifying equipment buildings
	injin ɗaga kayan gine-gine	Crane buildings
	injin daga manyan kaya	machine from major suppliers
	injin d'aga manyan kaya	machine d'raise large inventory
	injin ɗaga manyan kaya	machine from major suppliers
	inshora	insurance
	intanet	Internet
	inzali	orgasm
	iri	types
	irin	kind of
	irin wake	beans
	irin wannan	such a
	isa	enough
	isashshe	sufficient
	isasshe	enough
	ishara	signals
	isimi	noun
	iska	wind
	iskoki	winds
	istigfari	forgiveness
	istigifari	forgiveness
	istihara	divination
	ita	it
	itace	she is
	itacen	tree
	itacen dabinai	palm tree
	itãcen dabĩnai	palm trees
	itacen gidanmu, inuwa na gidan wani	Our family tree, the shade of a house
	itaciya	tree
	Italiya	Italy
	itatuwa	trees
	itch	Wave Your Flag
	ittifaki	conclusions
	ittifaƙi	conclusions
	iwa	papyrus
	iya	can
	iya ruwa	water
	iyad da	Iyad
	iyaka	limited
	iyakace	limit
	iyakaci	confines
	iyakacin	limitations
	iyakance	limited
	iyakoki	borders
	iyakwandishan	conditioning
	iyalai	families
	iyali	family
	iyaliya	my family
	iyar da	convey the
	iyawa	capability
	iya-wuri	can place
	iyaye	parents
	iyayengiji	lORDS
	iyo	swimming
	iza	incited
	izgili	ridicule
	izini	Authorization
	izza	power
	ja	red
	jadawali	schedule
	jaddada	stressed
	jagora	leader
	jagoranci	leadership
	jagorori	guidelines
	Jahannam	Hell
	Jahannama	Hell
	jahilci	ignorance
	jahili	ignorant
	jajanta	sympathize
	jajaye	red
	jajinta	Jaji
	jajirce	committed
	jajirta	Jaji
	jakada	ambassador
	jakadiya	Ambassador
	jaki	donkey
	jalala	Jalal
	jama'a	people
	jam'i	plural
	jami’a	university
	jami'a	university
	Jamus	Germany
	Jamusanci	German
	Janairu	January
	jan-farce	red-farce
	janye	withdrawn
	janyewar hankali	distraction
	Japananci	Japanese
	jar	red
	jaraba	addictive
	jarabawa	test
	jarabce	tempted
	jarabci	try
	jarida	Media
	jariri	baby
	jaririya	infant
	jarraba	test
	jarrabawa	examination
	jaruma	actress
	jarumi	warrior
	jarumta	actress
	jawabi	Speaking
	jawo	cause
	jayayya	controversy
	jaza'i	Jaza'ir
	je	go
	jefa	throw
	jefe	stone
	jeƙala	jekala
	jela	tail
	jemage	bat
	jemagu	bats
	jera	listed
	jeranta	narrate
	ji	heard
	ji dadi	please
	ji dad'i	heard dad'i
	ji daɗi	please
	ji jiki	feel
	ji kaunar	feel the love
	ji k'aunar	heard k'aunar
	ji ƙaunar	feel the love
	ji rauni	injured
	ji tsoro	fear
	jibanta	felt
	jiɓanta	felt
	jibi	sweat
	jibinta	himself
	jiɓinta	himself
	jidali	debated
	jifa	missiles
	jijiya	artery
	jike	wet
	jiƙe	wet
	jiki	body
	jim kadan	shortly
	jim kad'an	Jim is anything
	jim kaɗan	shortly
	jima'i	sex
	jimilla	Number
	jimina	ostrich
	jimla	sentence
	jin baki	Most visitors
	jin dadi	happiness
	jin dad'i	Most dad'i
	jin daɗi	happiness
	jin kai	Merciful
	jin k'ai	Most yardstick
[truncated: 2,754 more rows]
